# Supplementary material for: The nuclear factor CECR2 promotes somatic cell reprogramming by reorganizing the chromatin structure
Source: J Biol Chem. 2020 Nov 23;296:100022. doi: 10.1074/jbc.RA120.014598 (PMC7948406; doi:10.1074/jbc.RA120.014598)
Supplement: Supplementary data [file mmc2.xlsx]

## Sheet: 工作表1
Cecr2 KO related primers
SgCecr2-8-PF	CACCgtcgctcaagcggccgctgct
SgCecr2-8-PR	AAACagcagcggccgcttgagcgac
SgCecr2-10-PF	CACCgactcacctcgatctcgaagt
SgCecr2-10-PR	AAACacttcgagatcgaggtgagtc
DDT KO identification-F1	ttcctcagcgctgagtggat
DDT KO identification-F2	ggagatgtgcccggaggaag
DDT KO identification-R	cgacaaaagcaggctcgacc
Cecr2 knock down related primers
pSuper shCecr2 1-1	gatccccGCTATCAGCGAAGAGATATCAttcaagaga
pSuper shCecr2 1-2	TGATATCTCTTCGCTGATAGCttttta
pSuper shCecr2 1-3	TGATATCTCTTCGCTGATAGCggg
pSuper shCecr2 1-4	agcttaaaaaGCTATCAGCGAAGAGATATCAtctcttgaa
pSuper shCecr2 2-1	gatccccGGACTAAACAGTCAAGCTTTCttcaagaga
pSuper shCecr2 2-2	GAAAGCTTGACTGTTTAGTCCttttta
pSuper shCecr2 2-3	GAAAGCTTGACTGTTTAGTCCggg
pSuper shCecr2 2-4	agcttaaaaaGGACTAAACAGTCAAGCTTTCtctcttgaa
pSuper shCecr2 3-1	gatccccGCTCCAGACCTTTCCAATATGttcaagaga
pSuper shCecr2 3-2	CATATTGGAAAGGTCTGGAGCttttta
pSuper shCecr2 3-3	CATATTGGAAAGGTCTGGAGCggg
pSuper shCecr2 3-4	agcttaaaaaGCTCCAGACCTTTCCAATATGtctcttgaa
