# Supplementary material for: The nuclear factor CECR2 promotes somatic cell reprogramming by reorganizing the chromatin structure
Source: J Biol Chem. 2020 Nov 23;296:100022. doi: 10.1074/jbc.RA120.014598 (PMC7948406; doi:10.1074/jbc.RA120.014598)
Supplement: Supplementary data [file mmc3.xlsx]

## Sheet: 工作表1
qPCR primers used in this research
	Direction	Sequence
Cecr2 expression
qCecr2-1	F	atagatcgagctaagaggaga
	R	ggctgtgaaatcgtcatccaat
qCecr2-2	F	GGATGACGATTTCACAGCCAT
	R	TGTCACCATTGTATTTTCGGCAA
qCecr2-3	F	ATACTGGACGAGTCTCTGTCTTT
	R	GGCTGGAGAGGAAACAAGTTAGT
Pluriopotenct&germs layer
qOct4 endo	F	CTCAGTGATGCTGTTGAT
	R	TGTGTGTCCCAGTCTTTA
qKlf4 endo	F	AACTGACCTGCCTGATAA
	R	ACAATTCAACTGCTCACAA
qNanog	F	GGAGAAAGAAGAGGAGAG
	R	GCGATTGTTGTGATTAGT
qEsrrb	F	TTTCTGGAACCCATGGAGAG
	R	AGCCAGCACCTCCTTCTACA
qSall4	F	CTAAGGAGGAAGAGGAGAG
	R	CAAGGCTATGGTCACAAG
qSox17	F	CAGTATCTGCCCTTTGTGTA
	R	GCAATAGTAGACCGCTGAG
qGata4	F	CAGCAGCAGTGAAGAGAT
	R	GTCTGAGTGACAGGAGATG
qGata6	F	ACTCCTACTTCCTCTTCTTCTA
	R	CCGTCTTGACCTGAATACTT
qFlk1	F	TGGAGGAAGAGGAAGTGT
	R	GTCTGTCTGGCTGTCATC
qT	F	GCTCATCGGAACAGCTCTCCAACC
	R	GGAGAACCAGAAGACGAGGACGTG
qSox1	F	GTGACATCTGCCCCCATC
	R	GAGGCCAGTCTGGTGTCAG
qNestin	F	TCCCTTAGTCTGGAAGTGGCTA
	R	GGTGTCTGCAAGCGAGAGTT
qGapdh	F	ACCTGCCAAGTATGATGAC
	R	GGGAGTTGCTGTTGAAGT
