# Supplementary material for: The nuclear factor CECR2 promotes somatic cell reprogramming by reorganizing the chromatin structure
Source: J Biol Chem. 2020 Nov 23;296:100022. doi: 10.1074/jbc.RA120.014598 (PMC7948406; doi:10.1074/jbc.RA120.014598)
Supplement: Supplementary data [file mmc4.xlsx]

## Sheet: 工作表1
3F+Sall4 Vs. 7F common upregulated pluripotent genes
	7F	3F+Sall4
	Fancd2	Dppa2
	Tcof1	Esrrb
	Nodal	Nodal
	Gbx2	T
	Ncoa3	Sox17
	Xrcc5	Epop
	Sall1	Tfap2c
	Prdm14	Tbx3
	Tet1	Fancc
	Pou5f1	Prdm14
	Thpo	Mtf2
	Ell3	Bex1
	Fgf4	Fzd9
	Sox17	Lef1
	Tbx3	Sall1
	Ovol2	Bmp7
	Dppa2	Wdr62
	Jarid2	Tcl1
	Tfap2c	Padi4
	Igf2bp1	Trim71
	Vangl2	Fgf4
	Sema4d	Trim6
	Kbtbd8	Ovol2
	Folr1	Ascl2
	Cdx2	Tet1
	Sox21	Sema4g
	Tcl1	Kbtbd8
	Hmgb2	Cdx2
	Sema5b	Ell3
	Rif1	Zscan10
	Tert	Nanog
	Mtf2	Kdm2b
	Trim6	Ncoa3
	Zscan10	Lin28a
3F+Cecr2 Vs. 3F+Sall4 common upregulated pluripotent genes
	3F+Cecr2	3F+Sall4
	Dppa2	Dppa2
	Esrrb	Esrrb
	T	Nodal
	Fancc	T
	Wdr62	Sox17
	Sema4a	Epop
	Cdx2	Tfap2c
	Zscan10	Tbx3
	Nanog	Fancc
	Nrtn	Prdm14
	Sall4	Mtf2
		Bex1
		Fzd9
		Lef1
		Sall1
		Bmp7
		Wdr62
		Tcl1
		Padi4
		Trim71
		Fgf4
		Trim6
		Ovol2
		Ascl2
		Tet1
		Sema4g
		Kbtbd8
		Cdx2
		Ell3
		Zscan10
		Nanog
		Kdm2b
		Ncoa3
		Lin28a
